# Supplementary material for: Tafazzin regulates neutrophil maturation and inflammatory response
Source: EMBO Rep. 2025 Feb 17;26(6):1590–619. doi: 10.1038/s44319-025-00393-w (PMC11933368; doi:10.1038/s44319-025-00393-w)
Supplement: Supplementary file 2 — Source data Fig. 1 [file 44319_2025_393_MOESM2_ESM.zip]

Archive with 15 entries (7 files):
- Figure 1/
- Figure 1/1A/
- Figure 1/1A/bone marrow analysis with normal range.xlsx
- Figure 1/1B/
- Figure 1/1B/myeloid to erythroid ratio.xlsx
- Figure 1/1D/
- Figure 1/1D/cell proliferation curve.xlsx
- Figure 1/1E/
- Figure 1/1E/cell number fold change D3-D17.xlsx
- Figure 1/1F/
- Figure 1/1F/percentages of CD66b+CD15+ cells in live population.xlsx
- Figure 1/1G/
- Figure 1/1G/CD11b MFI relative to average control on a day.xlsx
- Figure 1/1H/
- Figure 1/1H/CD16 MFI relative to average control on a day.xlsx
