# Supplementary material for: Tafazzin regulates neutrophil maturation and inflammatory response
Source: EMBO Rep. 2025 Feb 17;26(6):1590–619. doi: 10.1038/s44319-025-00393-w (PMC11933368; doi:10.1038/s44319-025-00393-w)
Supplement: Supplementary file 2 — Source data Fig. 1 [file 44319_2025_393_MOESM2_ESM.zip › Figure 1/1A/bone marrow analysis with normal range.xlsx]

## Sheet: Sheet1
	BTHS										healthy range
blast	2.5	1.5	6.5	1	0.5	1.5	3	2			:3-4
promyelocyte	14	14	29	31	8.5	16.5	24	13			:1-8
myelocyte	8.5	22	7	10	12.5	14.5	10	9			:10-15
metamyelocyte	1.5	9.5	1	10	8	8.5	10	2			:10-15
neutrophil	1	4	1	2	6.5	2.5	3	1			:15-30
erythroid	57	32	38	36	19.5	47.5	40	56			:30-40
plasma	0	1	1	0	8.5	1.5	0	0			:1-5
lymphocyte	5	4	2.5	5	28.5	4.5	5	6			:0-20
eosinophil	9	10	11	10	14	2	5	11			:1-10
monocyte	1.5	2	3	3	2	2	0	0			:0-20
