# Supplementary material for: Tafazzin regulates neutrophil maturation and inflammatory response
Source: EMBO Rep. 2025 Feb 17;26(6):1590–619. doi: 10.1038/s44319-025-00393-w (PMC11933368; doi:10.1038/s44319-025-00393-w)
Supplement: Supplementary file 2 — Source data Fig. 1 [file 44319_2025_393_MOESM2_ESM.zip › Figure 1/1B/myeloid to erythroid ratio.xlsx]

## Sheet: Sheet1
BTHS
0.7		normal range: 3-4
2
1.5
1.8
2.6
0.9
1.4
0.6
