# Supplementary material for: Tafazzin regulates neutrophil maturation and inflammatory response
Source: EMBO Rep. 2025 Feb 17;26(6):1590–619. doi: 10.1038/s44319-025-00393-w (PMC11933368; doi:10.1038/s44319-025-00393-w)
Supplement: Supplementary file 2 — Source data Fig. 1 [file 44319_2025_393_MOESM2_ESM.zip › Figure 1/1D/cell proliferation curve.xlsx]

## Sheet: Sheet1
Day	HC												BTHS
3	100000	130000	40000	10000	22500	7500	7500						100000	80000	160000	5000	30000	30000	20000
5	260000	305000	285000	25000	50000	37500	10000						270000	210000	285000	45000	27500	30000	37500
7	800000	1000000	800000	55000	132500	82500	42500						735000	750000	1300000	147500	112500	127500	92500
10	1284000	1152000	840000	168750	181250	278750	120000						700000	780000	2240000	263750	207500	263750	267500
12	1750000	2125000	1575000	329625	265500	347625	307125						1300000	930000	3696000	583875	288000	405000	478125
14	4680000	5160000	2660000	670000	407500	630000	445000						1788000	1548000	6520000	987500	385000	617500	730000
17	7650000	7695000	6525000	716000	732500	862500	745000						4096000	4290000	9960000	1477500	735000	980000	1215000
