# Supplementary material for: Tafazzin regulates neutrophil maturation and inflammatory response
Source: EMBO Rep. 2025 Feb 17;26(6):1590–619. doi: 10.1038/s44319-025-00393-w (PMC11933368; doi:10.1038/s44319-025-00393-w)
Supplement: Supplementary file 2 — Source data Fig. 1 [file 44319_2025_393_MOESM2_ESM.zip › Figure 1/1F/percentages of CD66b+CD15+ cells in live population.xlsx]

## Sheet: Sheet1
HC	BTHS
53	31.4
58.8	45.3
55.5	20.9
47.9	37.6
36.2	28.8
46.3	36.9
30	23.2
56.9	37.7
	50.4
