# Supplementary material for: Tafazzin regulates neutrophil maturation and inflammatory response
Source: EMBO Rep. 2025 Feb 17;26(6):1590–619. doi: 10.1038/s44319-025-00393-w (PMC11933368; doi:10.1038/s44319-025-00393-w)
Supplement: Supplementary file 2 — Source data Fig. 1 [file 44319_2025_393_MOESM2_ESM.zip › Figure 1/1G/CD11b MFI relative to average control on a day.xlsx]

## Sheet: Sheet1
HC	BTHS
1.25	0.48
0.95	0.5
0.8	1.41
0.7	0.28
1.45	0.64
1.05	0.63
0.81	0.68
1	0.73
	0.87
