# Supplementary material for: Tafazzin regulates neutrophil maturation and inflammatory response
Source: EMBO Rep. 2025 Feb 17;26(6):1590–619. doi: 10.1038/s44319-025-00393-w (PMC11933368; doi:10.1038/s44319-025-00393-w)
Supplement: Supplementary file 2 — Source data Fig. 1 [file 44319_2025_393_MOESM2_ESM.zip › Figure 1/1H/CD16 MFI relative to average control on a day.xlsx]

## Sheet: Sheet1
HC	BTHS
0.96	1.01
1.06	0.95
0.98	0.87
0.98	0.98
1.02	1.06
1.04	1.02
0.97	1.04
1	0.5
	0.6
