# Supplementary material for: Tafazzin regulates neutrophil maturation and inflammatory response
Source: EMBO Rep. 2025 Feb 17;26(6):1590–619. doi: 10.1038/s44319-025-00393-w (PMC11933368; doi:10.1038/s44319-025-00393-w)
Supplement: Supplementary file 3 — Source data Fig. 2 [file 44319_2025_393_MOESM3_ESM.zip]

Archive with 14 entries (7 files):
- Figure 2/
- Figure 2/2A/
- Figure 2/2A/CD11b MFI TAFAZZIN shRNA neutrophils.xlsx
- Figure 2/2B/
- Figure 2/2B/CD16 MFI TAFAZZIN shRNA neutrophils.xlsx
- Figure 2/2C/
- Figure 2/2C/GAPDH WB.jpg
- Figure 2/2C/tafazzin WB.jpg
- Figure 2/2D/
- Figure 2/2D/TAFAZZIN CRISPR growth curve.xlsx
- Figure 2/2E/
- Figure 2/2E/CD11b MFI TAFAZZIN CRISPR neutrophils.xlsx
- Figure 2/2F/
- Figure 2/2F/CD16 MFI TAFAZZIN CRISPR neutrophils.xlsx
