# Supplementary material for: Tafazzin regulates neutrophil maturation and inflammatory response
Source: EMBO Rep. 2025 Feb 17;26(6):1590–619. doi: 10.1038/s44319-025-00393-w (PMC11933368; doi:10.1038/s44319-025-00393-w)
Supplement: Supplementary file 3 — Source data Fig. 2 [file 44319_2025_393_MOESM3_ESM.zip › Figure 2/2A/CD11b MFI TAFAZZIN shRNA neutrophils.xlsx]

## Sheet: Sheet1
HC	BTHS
1	0.66
1	0.76
1	0.74
0.55	0.45
1.32	0.72
1.13	0.9
