# Supplementary material for: Tafazzin regulates neutrophil maturation and inflammatory response
Source: EMBO Rep. 2025 Feb 17;26(6):1590–619. doi: 10.1038/s44319-025-00393-w (PMC11933368; doi:10.1038/s44319-025-00393-w)
Supplement: Supplementary file 3 — Source data Fig. 2 [file 44319_2025_393_MOESM3_ESM.zip › Figure 2/2B/CD16 MFI TAFAZZIN shRNA neutrophils.xlsx]

## Sheet: Sheet1
HC	BTHS
1	0.61
1	0.55
0.27	0.27
1.75	2
0.98	0.79
