# Supplementary material for: Tafazzin regulates neutrophil maturation and inflammatory response
Source: EMBO Rep. 2025 Feb 17;26(6):1590–619. doi: 10.1038/s44319-025-00393-w (PMC11933368; doi:10.1038/s44319-025-00393-w)
Supplement: Supplementary file 3 — Source data Fig. 2 [file 44319_2025_393_MOESM3_ESM.zip › Figure 2/2D/TAFAZZIN CRISPR growth curve.xlsx]

## Sheet: Sheet1
Day	scramble gRNA				TAFAZZIN gRNA
3	300000	300000	300000	300000	300000	300000	300000	300000
5	200000	400000	252000	603000	150000	400000	153000	423000
7	360000	860000	605000	1661000	205000	790000	345000	968000
10	1300000	2760000	1115000	1995000	760000	2020000	552000	1042500
14	9500000	7000000	3700000	9450000	2350000	3160000	1600000	2740000
17	7600000	8960000	5994000	16443000	3525000	4500000	2808000	9100000
