# Supplementary material for: Tafazzin regulates neutrophil maturation and inflammatory response
Source: EMBO Rep. 2025 Feb 17;26(6):1590–619. doi: 10.1038/s44319-025-00393-w (PMC11933368; doi:10.1038/s44319-025-00393-w)
Supplement: Supplementary file 3 — Source data Fig. 2 [file 44319_2025_393_MOESM3_ESM.zip › Figure 2/2E/CD11b MFI TAFAZZIN CRISPR neutrophils.xlsx]

## Sheet: Sheet1
non-targeting gRNA	TAFAZZIN gRNA
0.97	0.72
1.03	0.87
1.02	1.12
0.98	1
0.96	0.74
1.04	0.9
1.1	0.94
0.9	0.88
1.03821	0.462166
0.961795	0.585682
