# Supplementary material for: Tafazzin regulates neutrophil maturation and inflammatory response
Source: EMBO Rep. 2025 Feb 17;26(6):1590–619. doi: 10.1038/s44319-025-00393-w (PMC11933368; doi:10.1038/s44319-025-00393-w)
Supplement: Supplementary file 3 — Source data Fig. 2 [file 44319_2025_393_MOESM3_ESM.zip › Figure 2/2F/CD16 MFI TAFAZZIN CRISPR neutrophils.xlsx]

## Sheet: Sheet1
non-targeting gRNA	TAFAZZIN gRNA
0.87	0.83
1.13	0.56
1.02	1.12
0.98	1
1.08	1
0.92	0.84
1.07	0.81
0.93	0.57
1.01044	0.872651
0.989562	0.881002
