# Supplementary material for: Tafazzin regulates neutrophil maturation and inflammatory response
Source: EMBO Rep. 2025 Feb 17;26(6):1590–619. doi: 10.1038/s44319-025-00393-w (PMC11933368; doi:10.1038/s44319-025-00393-w)
Supplement: Supplementary file 4 — Source data Fig. 3 [file 44319_2025_393_MOESM4_ESM.zip]

Archive with 21 entries (10 files):
- Figure 3/
- Figure 3/3A/
- Figure 3/3A/CD10 CD16 MFI BTHS primary neutrophils.xlsx
- Figure 3/3B/
- Figure 3/3B/CD66b MFI BTHS primary neutrophils.xlsx
- Figure 3/3C/
- Figure 3/3C/CD66b MFI BTHS primary neutrophils bacteria engagement.xlsx
- Figure 3/3D/
- Figure 3/3D/CD63 MFI BTHS primary neutrophils fMLP degranulation.xlsx
- Figure 3/3E/
- Figure 3/3E/MPO ELISA Barth serum.xlsx
- Figure 3/3F/
- Figure 3/3F/annexin V+ BTHS primary neutrophils unstimulated.xlsx
- Figure 3/3G/
- Figure 3/3G/annexin V+ BTHS primary neutrophils fMLP stimulated.xlsx
- Figure 3/3H/
- Figure 3/3H/area under curve ROS BTHS primary neutrophils.xlsx
- Figure 3/3I/
- Figure 3/3I/NETs BTHS primary neutrophils PMA stimulated.xlsx
- Figure 3/3J/
- Figure 3/3J/bacteria killing BTHS primary neutrophils.xlsx
