# Supplementary material for: Tafazzin regulates neutrophil maturation and inflammatory response
Source: EMBO Rep. 2025 Feb 17;26(6):1590–619. doi: 10.1038/s44319-025-00393-w (PMC11933368; doi:10.1038/s44319-025-00393-w)
Supplement: Supplementary file 4 — Source data Fig. 3 [file 44319_2025_393_MOESM4_ESM.zip › Figure 3/3A/CD10 CD16 MFI BTHS primary neutrophils.xlsx]

## Sheet: Sheet1
CD10 MFI			CD16 MFI
HC	BTHS		HC	BTHS
725	1078		3894	13388
1332	2382		2660	14217
3132	568		19120	11854
6120	2650		33678	12904
6987	7748		32800	16808
2712	897		20424	20715
2025	2558		10064	4325
7904	434		14054	3279
7317	3004		22079	28820
5093	715		17449	9685
3626	1069		28820	16079
2377	4185		23427	34914
6120	3561		18286	17862
2928	224		36110	3266
2136	1451		20472	2433
