# Supplementary material for: Tafazzin regulates neutrophil maturation and inflammatory response
Source: EMBO Rep. 2025 Feb 17;26(6):1590–619. doi: 10.1038/s44319-025-00393-w (PMC11933368; doi:10.1038/s44319-025-00393-w)
Supplement: Supplementary file 4 — Source data Fig. 3 [file 44319_2025_393_MOESM4_ESM.zip › Figure 3/3B/CD66b MFI BTHS primary neutrophils.xlsx]

## Sheet: Sheet1
HC	BTHS
1968	3800
2091	3934
2963	4435
1639	3649
2509	4903
2957	2665
2476	5462
2447	4490
2341	4831
2712	4556
2017	1899
2505	5050
	3046
	2917
	6240
