# Supplementary material for: Tafazzin regulates neutrophil maturation and inflammatory response
Source: EMBO Rep. 2025 Feb 17;26(6):1590–619. doi: 10.1038/s44319-025-00393-w (PMC11933368; doi:10.1038/s44319-025-00393-w)
Supplement: Supplementary file 4 — Source data Fig. 3 [file 44319_2025_393_MOESM4_ESM.zip › Figure 3/3C/CD66b MFI BTHS primary neutrophils bacteria engagement.xlsx]

## Sheet: Sheet1
min	HC							BTHS
0	5246	3312	4133	2975	5652	4150	7189	9996	8281	7064	9642	5849	7714
1	5257	3325	4751	3476	5652	4299	6674	8933	8226	8834	11377	5533	7782
5	6240	3870	7446	5701	5737	3942	6821	10675	9014	12964	15348	5451	7365
10	7142	4509	8716	7142	6160	4219	6806	11120	10156	15312	19347	5799	7714
20	8913	6080	11719	9115	6660	4407	6911	11666	12553	18243	23482	5556	7765
30	9343	6881	13701	10271	6957	4500	7173	11827	13989	18073	25038	6335	8027
40	9707	6987	15746	10364	7748	4934	7646	12018	14250	17779	20764	6645	8430
fold change	1.85036	2.1096	3.80982	3.4837	1.37084	1.18892	1.06357	1.20228	1.72081	2.51685	2.1535	1.13609	1.09282
