# Supplementary material for: Tafazzin regulates neutrophil maturation and inflammatory response
Source: EMBO Rep. 2025 Feb 17;26(6):1590–619. doi: 10.1038/s44319-025-00393-w (PMC11933368; doi:10.1038/s44319-025-00393-w)
Supplement: Supplementary file 4 — Source data Fig. 3 [file 44319_2025_393_MOESM4_ESM.zip › Figure 3/3D/CD63 MFI BTHS primary neutrophils fMLP degranulation.xlsx]

## Sheet: Sheet1
HC		BTHS
unstim	fMLP	unstim	fMLP
534	597	463	689
413	308	540	2843
453	343	475	493
414	358	708	2871
502	986	506	2189
410	478	516	1777
564	755	582	625
490	697	764	897
694	748	1042	1410
758	821	636	677
543	529	666	837
1213	2377	497	652
1018	2568	2750	3590
559	1278	1053	2350
663	1067	745	2442
594	935	646	1263
611	830	552	1051
1624	2185	521	837
831	1145	537	945
1275	1397	725	700
833	1065	694	1002
417	1010	690	817
694	1340	2156	3693
1026	2461	1028	2461
1044	2782	943	3286
1268	1459	899	1839
594	1683	1300	9951
451	1784	1197	1392
403	1204	1145	5862
		882	3942
		424	2181
