# Supplementary material for: Tafazzin regulates neutrophil maturation and inflammatory response
Source: EMBO Rep. 2025 Feb 17;26(6):1590–619. doi: 10.1038/s44319-025-00393-w (PMC11933368; doi:10.1038/s44319-025-00393-w)
Supplement: Supplementary file 4 — Source data Fig. 3 [file 44319_2025_393_MOESM4_ESM.zip › Figure 3/3E/MPO ELISA Barth serum.xlsx]

## Sheet: Sheet1
HC	BTHS
99076.8	38903.3
52504.4	39799.3
34918.1	84097.5
57286	115452
45306.1	45851.4
27747.8	229874
23262.6	375736
25949.1	120578
40993.9	45670.5
220757	86936.9
20201.2	32794.4
21231.6	45480.6
23885.4	25817.6
23952.4	40290.3
28724.2	105763
23432.6	37170.6
25289	46732.4
63098.8	25033.2
21591.8	21570.9
25477.9
