# Supplementary material for: Tafazzin regulates neutrophil maturation and inflammatory response
Source: EMBO Rep. 2025 Feb 17;26(6):1590–619. doi: 10.1038/s44319-025-00393-w (PMC11933368; doi:10.1038/s44319-025-00393-w)
Supplement: Supplementary file 4 — Source data Fig. 3 [file 44319_2025_393_MOESM4_ESM.zip › Figure 3/3F/annexin V+ BTHS primary neutrophils unstimulated.xlsx]

## Sheet: Sheet1
HC	BTHS
4.22	7.45
5.51	6.93
1.85	5.86
5.03	4.05
3.95	9.34
2.23	4.21
