# Supplementary material for: Tafazzin regulates neutrophil maturation and inflammatory response
Source: EMBO Rep. 2025 Feb 17;26(6):1590–619. doi: 10.1038/s44319-025-00393-w (PMC11933368; doi:10.1038/s44319-025-00393-w)
Supplement: Supplementary file 4 — Source data Fig. 3 [file 44319_2025_393_MOESM4_ESM.zip › Figure 3/3G/annexin V+ BTHS primary neutrophils fMLP stimulated.xlsx]

## Sheet: Sheet1
HC	BTHS
41.3	12.1
10.3	21.8
10.4	18.5
24.1	7.05
13.8	14.3
7.28	12.4
