# Supplementary material for: Tafazzin regulates neutrophil maturation and inflammatory response
Source: EMBO Rep. 2025 Feb 17;26(6):1590–619. doi: 10.1038/s44319-025-00393-w (PMC11933368; doi:10.1038/s44319-025-00393-w)
Supplement: Supplementary file 4 — Source data Fig. 3 [file 44319_2025_393_MOESM4_ESM.zip › Figure 3/3H/area under curve ROS BTHS primary neutrophils.xlsx]

## Sheet: Sheet1
	HC										BTHS
unstim	16948	51598	15380	27190	20531	38545	114.6	10727	4826	22341	5388	6946	120583	805.6	24065	13058	26775	52205	8944	177209	0	553.7	16455
PMA	1069871	815233	1212101	1625378	944178	1088699	1402612	1408972	1241604	1362591	1409029	2598342	1396995	1090193	966526	1129871	813577	1089853	1129728	1452624	1209856	1035882	1193249
ConA	409379			401820	310632	253435	388336	408915	612212	256922	181088	181966	322680			123948	94123	103572	541947	154775	735356	616440	234833
