# Supplementary material for: Tafazzin regulates neutrophil maturation and inflammatory response
Source: EMBO Rep. 2025 Feb 17;26(6):1590–619. doi: 10.1038/s44319-025-00393-w (PMC11933368; doi:10.1038/s44319-025-00393-w)
Supplement: Supplementary file 4 — Source data Fig. 3 [file 44319_2025_393_MOESM4_ESM.zip › Figure 3/3I/NETs BTHS primary neutrophils PMA stimulated.xlsx]

## Sheet: Sheet1
HC	BTHS
62	98
75.1	87
98.5	55
73.9	63.7
94.8	83.6
98.3	93
99	96.2
	94.9
