# Supplementary material for: Tafazzin regulates neutrophil maturation and inflammatory response
Source: EMBO Rep. 2025 Feb 17;26(6):1590–619. doi: 10.1038/s44319-025-00393-w (PMC11933368; doi:10.1038/s44319-025-00393-w)
Supplement: Supplementary file 4 — Source data Fig. 3 [file 44319_2025_393_MOESM4_ESM.zip › Figure 3/3J/bacteria killing BTHS primary neutrophils.xlsx]

## Sheet: Sheet1
time	HC					BTHS
0	107.353	104.412	96.0526	94.8148	91.4634	73.5294		86.8421	94.8148	100
60	75.641	75.641	78.2609	47.7707	26.3158	84.6154		44.9275	71.3376	47.3684
120	64.5161	74.1936	38.3562	16.3121	6.42202	108.064		8.21918	43.9716	8.25688
180	44.4444	20.8333	14.5161	13.3858	0.775194	84.7222		4.83871	37.7953	2.32558
240		14.0625	13.3333	7.40741	0.694444			0	18.5185	2.77778
