# Supplementary material for: Tafazzin regulates neutrophil maturation and inflammatory response
Source: EMBO Rep. 2025 Feb 17;26(6):1590–619. doi: 10.1038/s44319-025-00393-w (PMC11933368; doi:10.1038/s44319-025-00393-w)
Supplement: Supplementary file 5 — Source data Fig. 4 [file 44319_2025_393_MOESM5_ESM.zip]

Archive with 14 entries (8 files):
- Figure 4/
- Figure 4/4A/
- Figure 4/4A/MitoTracker MFI relative to average control BTHS primary neutrophils.xlsx
- Figure 4/4B/
- Figure 4/4B/TMRE low cells BTHS primary neutrophils.xlsx
- Figure 4/4C/
- Figure 4/4C/ATP production OCR Seahorse BTHS primary neutrophils.xlsx
- Figure 4/4C/basal respiration OCR Seahorse BTHS primary neutrophils.xlsx
- Figure 4/4C/maximal respiration OCR Seahorse BTHS primary neutrophils.xlsx
- Figure 4/4C/spare respiration OCR Seahorse BTHS primary neutrophils.xlsx
- Figure 4/4D/
- Figure 4/4D/MitoSOX+ unstimulated BTHS primary neutrophils.xlsx
- Figure 4/4E/
- Figure 4/4E/MitoSOX+ fMLP stimulated BTHS primary neutrophils.xlsx
