# Supplementary material for: Tafazzin regulates neutrophil maturation and inflammatory response
Source: EMBO Rep. 2025 Feb 17;26(6):1590–619. doi: 10.1038/s44319-025-00393-w (PMC11933368; doi:10.1038/s44319-025-00393-w)
Supplement: Supplementary file 5 — Source data Fig. 4 [file 44319_2025_393_MOESM5_ESM.zip › Figure 4/4A/MitoTracker MFI relative to average control BTHS primary neutrophils.xlsx]

## Sheet: Sheet1
HC	BTHS
1	1.31417
1.08737	2.48447
0.912629	2.26501
1	1.18476
1.46164	1.35571
0.538356	0.877888
1	2.31853
1	1.29943
1	1.91083
0.834395	1.72293
1.16561	1.55414
