# Supplementary material for: Tafazzin regulates neutrophil maturation and inflammatory response
Source: EMBO Rep. 2025 Feb 17;26(6):1590–619. doi: 10.1038/s44319-025-00393-w (PMC11933368; doi:10.1038/s44319-025-00393-w)
Supplement: Supplementary file 5 — Source data Fig. 4 [file 44319_2025_393_MOESM5_ESM.zip › Figure 4/4B/TMRE low cells BTHS primary neutrophils.xlsx]

## Sheet: Sheet1
HC	BTHS
21.8	51.7
19.6	52.7
23.3	56.1
10.8	49.9
48.3	22.9
37.7	59
59	88.8
48.8	22.3
41.8	50.8
34.8	40
76.2	30.5
11.1	39.8
16.5	9.75
42.7	99.3
12.5	24.1
16.6	81.3
13.2	26.4
24.8
