# Supplementary material for: Tafazzin regulates neutrophil maturation and inflammatory response
Source: EMBO Rep. 2025 Feb 17;26(6):1590–619. doi: 10.1038/s44319-025-00393-w (PMC11933368; doi:10.1038/s44319-025-00393-w)
Supplement: Supplementary file 5 — Source data Fig. 4 [file 44319_2025_393_MOESM5_ESM.zip › Figure 4/4C/ATP production OCR Seahorse BTHS primary neutrophils.xlsx]

## Sheet: Sheet1
HC	BTHS
10.2113	16.856
2.41663	27.9052
7.77086	6.12647
7.70596	3.27501
16.8133	1.48092
10.6086	11.2698
	29.0188
	17.7607
	10.4108
	4.98811
	16.6012
