# Supplementary material for: Tafazzin regulates neutrophil maturation and inflammatory response
Source: EMBO Rep. 2025 Feb 17;26(6):1590–619. doi: 10.1038/s44319-025-00393-w (PMC11933368; doi:10.1038/s44319-025-00393-w)
Supplement: Supplementary file 5 — Source data Fig. 4 [file 44319_2025_393_MOESM5_ESM.zip › Figure 4/4C/basal respiration OCR Seahorse BTHS primary neutrophils.xlsx]

## Sheet: Sheet1
HC	BTHS
13.1495	22.5172
1.93983	31.6469
19.5958	7.53947
12.8541	33.8391
	23.787
	15.3547
