# Supplementary material for: Tafazzin regulates neutrophil maturation and inflammatory response
Source: EMBO Rep. 2025 Feb 17;26(6):1590–619. doi: 10.1038/s44319-025-00393-w (PMC11933368; doi:10.1038/s44319-025-00393-w)
Supplement: Supplementary file 5 — Source data Fig. 4 [file 44319_2025_393_MOESM5_ESM.zip › Figure 4/4C/maximal respiration OCR Seahorse BTHS primary neutrophils.xlsx]

## Sheet: Sheet1
HC	BTHS
20.1565	32.5737
4.76044	38.1458
21.1717	20.3373
15.9769	76.7217
	26.7166
	18.7895
