# Supplementary material for: Tafazzin regulates neutrophil maturation and inflammatory response
Source: EMBO Rep. 2025 Feb 17;26(6):1590–619. doi: 10.1038/s44319-025-00393-w (PMC11933368; doi:10.1038/s44319-025-00393-w)
Supplement: Supplementary file 5 — Source data Fig. 4 [file 44319_2025_393_MOESM5_ESM.zip › Figure 4/4C/spare respiration OCR Seahorse BTHS primary neutrophils.xlsx]

## Sheet: Sheet1
HC	BTHS
7.007	10.0565
2.82061	6.49885
1.57595	12.7978
3.12277	42.8826
	2.92957
	3.43483
