# Supplementary material for: Tafazzin regulates neutrophil maturation and inflammatory response
Source: EMBO Rep. 2025 Feb 17;26(6):1590–619. doi: 10.1038/s44319-025-00393-w (PMC11933368; doi:10.1038/s44319-025-00393-w)
Supplement: Supplementary file 5 — Source data Fig. 4 [file 44319_2025_393_MOESM5_ESM.zip › Figure 4/4D/MitoSOX+ unstimulated BTHS primary neutrophils.xlsx]

## Sheet: Sheet1
HC	BTHS
13.6	29.5
9.78	37.2
12.1	36.2
43.2	36.9
25.5	45.9
49.9	20
24.6	63.7
12.5	59.5
37.5	21
1.68	12.2
4.62	17
3.66	17
11	18
