# Supplementary material for: Tafazzin regulates neutrophil maturation and inflammatory response
Source: EMBO Rep. 2025 Feb 17;26(6):1590–619. doi: 10.1038/s44319-025-00393-w (PMC11933368; doi:10.1038/s44319-025-00393-w)
Supplement: Supplementary file 5 — Source data Fig. 4 [file 44319_2025_393_MOESM5_ESM.zip › Figure 4/4E/MitoSOX+ fMLP stimulated BTHS primary neutrophils.xlsx]

## Sheet: Sheet1
HC	BTHS
8.36	42.5
12.3	47.2
13.9	17.6
13.7	28.2
20	61.6
4.83	13.7
3.77	8.53
13.3	21.6
	36.2
