# Supplementary material for: Tafazzin regulates neutrophil maturation and inflammatory response
Source: EMBO Rep. 2025 Feb 17;26(6):1590–619. doi: 10.1038/s44319-025-00393-w (PMC11933368; doi:10.1038/s44319-025-00393-w)
Supplement: Supplementary file 6 — Source data Fig. 5 [file 44319_2025_393_MOESM6_ESM.zip]

Archive with 21 entries (11 files):
- Figure 5/
- Figure 5/5A/
- Figure 5/5A/X-rhod-1 relative to control BTHS primary neutrophils.xlsx
- Figure 5/5B/
- Figure 5/5B/5A/
- Figure 5/5B/X-rhod-1 cultured BTHS neutrophils.xlsx
- Figure 5/5C/
- Figure 5/5C/NE ELISA TAFAZZIN CRISPR KO cultured neutrophils.xlsx
- Figure 5/5D/
- Figure 5/5D/MPO ELISA TAFAZZIN CRISPR KO cultured neutrophils.xlsx
- Figure 5/5E/
- Figure 5/5E/NETs at 4h PMA-stimulated TAFAZZIN CRISPR KO cultured neutrophils.xlsx
- Figure 5/5F/
- Figure 5/5F/NETs at 4h A23187-stimulated TAFAZZIN CRISPR KO cultured neutrophils.xlsx
- Figure 5/5G/
- Figure 5/5G/control CRISPR A23-stimulated NETs.tif
- Figure 5/5G/control CRISPR unstimulated NETs.tif
- Figure 5/5G/TAFAZZIN CRISPR A23-stimulated NETs.tif
- Figure 5/5G/TAFAZZIN CRISPR unstimulated NETs.tif
- Figure 5/5H/
- Figure 5/5H/Percentage of 3D9-positive CRISPR cultured neutrophils stimulated with A23187.xlsx
