# Supplementary material for: Tafazzin regulates neutrophil maturation and inflammatory response
Source: EMBO Rep. 2025 Feb 17;26(6):1590–619. doi: 10.1038/s44319-025-00393-w (PMC11933368; doi:10.1038/s44319-025-00393-w)
Supplement: Supplementary file 6 — Source data Fig. 5 [file 44319_2025_393_MOESM6_ESM.zip › Figure 5/5A/X-rhod-1 relative to control BTHS primary neutrophils.xlsx]

## Sheet: Sheet1
HC	BTHS
0.856034	1.41483
1.0236	1.67788
1.12037	2.37397
0.925538	2.15268
1.07446	0.661299
1	2.38513
1	3.16518
	4.82801
1
1
1.10489
0.895105
