# Supplementary material for: Tafazzin regulates neutrophil maturation and inflammatory response
Source: EMBO Rep. 2025 Feb 17;26(6):1590–619. doi: 10.1038/s44319-025-00393-w (PMC11933368; doi:10.1038/s44319-025-00393-w)
Supplement: Supplementary file 6 — Source data Fig. 5 [file 44319_2025_393_MOESM6_ESM.zip › Figure 5/5B/X-rhod-1 cultured BTHS neutrophils.xlsx]

## Sheet: Sheet1
HC	BTHS
2189	5169
3345	6987
2177	4831
