# Supplementary material for: Tafazzin regulates neutrophil maturation and inflammatory response
Source: EMBO Rep. 2025 Feb 17;26(6):1590–619. doi: 10.1038/s44319-025-00393-w (PMC11933368; doi:10.1038/s44319-025-00393-w)
Supplement: Supplementary file 6 — Source data Fig. 5 [file 44319_2025_393_MOESM6_ESM.zip › Figure 5/5C/NE ELISA TAFAZZIN CRISPR KO cultured neutrophils.xlsx]

## Sheet: Sheet1
	non-targeting gRNA					TAFAZZIN gRNA
unstim	2241.92	1702.46	935.742			920.982		1744.55
A23187	4313.49	5190.57	3251.37			7616.33	6800.13	7111.18
