# Supplementary material for: Tafazzin regulates neutrophil maturation and inflammatory response
Source: EMBO Rep. 2025 Feb 17;26(6):1590–619. doi: 10.1038/s44319-025-00393-w (PMC11933368; doi:10.1038/s44319-025-00393-w)
Supplement: Supplementary file 6 — Source data Fig. 5 [file 44319_2025_393_MOESM6_ESM.zip › Figure 5/5D/MPO ELISA TAFAZZIN CRISPR KO cultured neutrophils.xlsx]

## Sheet: Sheet1
	non-targeting gRNA								TAFAZZIN gRNA
unstim	51023.9	5451.52	6913.57	1939.82	10925.6				33891.9	4520.67	4905.91	10157.6	17072.9
A23187	60510.4	35511.8	48729.7	60815.5	40842.5				73993	67651.8	46509.7	154974	91465.1
