# Supplementary material for: Tafazzin regulates neutrophil maturation and inflammatory response
Source: EMBO Rep. 2025 Feb 17;26(6):1590–619. doi: 10.1038/s44319-025-00393-w (PMC11933368; doi:10.1038/s44319-025-00393-w)
Supplement: Supplementary file 6 — Source data Fig. 5 [file 44319_2025_393_MOESM6_ESM.zip › Figure 5/5E/NETs at 4h PMA-stimulated TAFAZZIN CRISPR KO cultured neutrophils.xlsx]

## Sheet: Sheet1
	scramble gRNA						TAFAZZIN gRNA
unstim	333517	283993	725116	485784	1783864	474200	656084	502311	811943	907298	1153882	307569
PMA	460991	498707	1662120	1405772	2015168	1232678	931781	628790	1894878	1880507	1707693	1164728
