# Supplementary material for: Tafazzin regulates neutrophil maturation and inflammatory response
Source: EMBO Rep. 2025 Feb 17;26(6):1590–619. doi: 10.1038/s44319-025-00393-w (PMC11933368; doi:10.1038/s44319-025-00393-w)
Supplement: Supplementary file 6 — Source data Fig. 5 [file 44319_2025_393_MOESM6_ESM.zip › Figure 5/5F/NETs at 4h A23187-stimulated TAFAZZIN CRISPR KO cultured neutrophils.xlsx]

## Sheet: Sheet1
	scramble gRNA						TAFAZZIN gRNA
unstim	333517	283993	725116	485784	1783864	474200	656084	502311	811943	907298	1153882	307569
A23187	1825080	3028138	3306990	2874503	3563469	3443503	2891559	3406555	4402026	3965802	4986841	5648521
