# Supplementary material for: Tafazzin regulates neutrophil maturation and inflammatory response
Source: EMBO Rep. 2025 Feb 17;26(6):1590–619. doi: 10.1038/s44319-025-00393-w (PMC11933368; doi:10.1038/s44319-025-00393-w)
Supplement: Supplementary file 6 — Source data Fig. 5 [file 44319_2025_393_MOESM6_ESM.zip › Figure 5/5H/Percentage of 3D9-positive CRISPR cultured neutrophils stimulated with A23187.xlsx]

## Sheet: Sheet1
	non-targeting gRNA			TAFAZZIN gRNA
unstim	11.2	10.1	5.6	6.5	2.7	8.9
A23187	54.8	54.6	46.6	59.4	63.2	65.2
