# Supplementary material for: Tafazzin regulates neutrophil maturation and inflammatory response
Source: EMBO Rep. 2025 Feb 17;26(6):1590–619. doi: 10.1038/s44319-025-00393-w (PMC11933368; doi:10.1038/s44319-025-00393-w)
Supplement: Supplementary file 7 — Source data Fig. 6 [file 44319_2025_393_MOESM7_ESM.zip]

Archive with 14 entries (10 files):
- Figure 6/
- Figure 6/6D/
- Figure 6/6D/anti-actin BTHS cultured neutrophils.jpg
- Figure 6/6D/anti-BiP BTHS cultured neutrophils.jpg
- Figure 6/6D/anti-eIF2a BTHS cultured neutrophils.tif
- Figure 6/6D/anti-HSP60 BTHS cultured neutrophils.jpg
- Figure 6/6D/anti-IRE1a BTHS cultured neutrophils.jpg
- Figure 6/6E/
- Figure 6/6E/anti-p-actin n3 061224.jpg
- Figure 6/6E/anti-p-eIF2a n3 061224.jpg
- Figure 6/6E/anti-PERK n3 061224.jpg
- Figure 6/6E/PERK p-eIF2a cultured neutrophils western blot quantification.xlsx
- Figure 6/6F/
- Figure 6/6F/PERK inhibitor cell percentages cultred neutrophils.xlsx
