# Supplementary material for: Tafazzin regulates neutrophil maturation and inflammatory response
Source: EMBO Rep. 2025 Feb 17;26(6):1590–619. doi: 10.1038/s44319-025-00393-w (PMC11933368; doi:10.1038/s44319-025-00393-w)
Supplement: Supplementary file 7 — Source data Fig. 6 [file 44319_2025_393_MOESM7_ESM.zip › Figure 6/6E/PERK p-eIF2a cultured neutrophils western blot quantification.xlsx]

## Sheet: Sheet1
day	PERK					day	p-eIF2a
3	1	1	1			3	1	1	1	1
7	0.89	0.45	0.68			7	1.23	4.88	0.76	0.44
10	0.11	0.29	0.26			10	1.23	1.71	3.64	0.08
14	0.08	0.27	0.26			14	1.15	2.58	0.18	0.07
17	0.2	0.01	0.07			17	0.52	0.18	0.03	0.15
