# Supplementary material for: Tafazzin regulates neutrophil maturation and inflammatory response
Source: EMBO Rep. 2025 Feb 17;26(6):1590–619. doi: 10.1038/s44319-025-00393-w (PMC11933368; doi:10.1038/s44319-025-00393-w)
Supplement: Supplementary file 7 — Source data Fig. 6 [file 44319_2025_393_MOESM7_ESM.zip › Figure 6/6F/PERK inhibitor cell percentages cultred neutrophils.xlsx]

## Sheet: Sheet1
	DMSO (vehicle)									GSK (PERKi)
CD66b+CD15+	35.5	71.4	54.9	75.6	71	66.5	32	58.1	49.1	8.21	52.7	51.2	57.3	18.1	29.7	24.7	51	58.3
CD11b+	23.1	61.8	43.6	54.5	38	41.5	15.5	41.4	35.5	5.07	38.9	39.5	43.4	8.33	18	12.4	22.5	33.1
